# Supplementary material for: Microwave Cooking of Some or All High Starch Ingredients of Cattle Feed Concentrate Improves Nutritional Value and In Vitro Bioavailability
Source: Animals (Basel). 2024 Oct 19;14(20):3028. doi: 10.3390/ani14203028 (PMC11505226; doi:10.3390/ani14203028)
Supplement: Supplementary file 1 [file animals-14-03028-s001.zip]

Archive with 1 entries (1 files):
- animals-3239603-supplementary.pdf
